# Supplementary material for: Adverse clinical outcomes and immunosuppressive microenvironment of RHO-GTPase activation pattern in hepatocellular carcinoma
Source: J Transl Med. 2024 Jan 31;22:122. doi: 10.1186/s12967-024-04926-0 (PMC10832138; doi:10.1186/s12967-024-04926-0)
Supplement: Supplementary file 2 — Additional file 2: Table S1. Rho GTPase-signaling gene set. Table S2. 67 identified Rho GTPase-signaling related differentially expressed genes between HCC and normal samples in TCGA cohort. Table S3. 180 identified Rho GTPase-signaling related prognostic genes in TCGA cohort. Table S4. Clinical Characteristics of a single-cell cohort of HCC samples (GSE149614). [file 12967_2024_4926_MOESM2_ESM.xlsx]

## Sheet: Table S1
Table S1. Rho GTPase-signaling gene set
Number	Gene
1	A2M
2	ABI1
3	ABI2
4	ABL1
5	ABR
6	ACTB
7	ACTG1
8	ACTR2
9	ACTR3
10	AHCTF1
11	AKAP13
12	AR
13	ARAP1
14	ARAP2
15	ARAP3
16	ARHGAP1
17	ARHGAP10
18	ARHGAP11A
19	ARHGAP11B
20	ARHGAP12
21	ARHGAP15
22	ARHGAP17
23	ARHGAP18
24	ARHGAP19
25	ARHGAP20
26	ARHGAP21
27	ARHGAP22
28	ARHGAP23
29	ARHGAP24
30	ARHGAP25
31	ARHGAP26
32	ARHGAP27
33	ARHGAP28
34	ARHGAP29
35	ARHGAP30
36	ARHGAP31
37	ARHGAP32
38	ARHGAP33
39	ARHGAP35
40	ARHGAP36
41	ARHGAP39
42	ARHGAP4
43	ARHGAP40
44	ARHGAP42
45	ARHGAP44
46	ARHGAP45
47	ARHGAP5
48	ARHGAP6
49	ARHGAP8
50	ARHGAP9
51	ARHGDIA
52	ARHGDIB
53	ARHGDIG
54	ARHGEF1
55	ARHGEF10
56	ARHGEF10L
57	ARHGEF11
58	ARHGEF12
59	ARHGEF15
60	ARHGEF16
61	ARHGEF17
62	ARHGEF18
63	ARHGEF19
64	ARHGEF2
65	ARHGEF26
66	ARHGEF3
67	ARHGEF33
68	ARHGEF35
69	ARHGEF37
70	ARHGEF38
71	ARHGEF39
72	ARHGEF4
73	ARHGEF40
74	ARHGEF5
75	ARHGEF6
76	ARHGEF7
77	ARHGEF9
78	ARPC1A
79	ARPC1B
80	ARPC2
81	ARPC3
82	ARPC4
83	ARPC5
84	AURKB
85	B9D2
86	BAIAP2
87	BCR
88	BIRC5
89	BRK1
90	BTK
91	BUB1
92	BUB1B
93	BUB3
94	CALM1
95	CALM2
96	CALM3
97	CDC20
98	CDC25C
99	CDC42
100	CDCA8
101	CDH1
102	CDKN1B
103	CENPA
104	CENPC
105	CENPE
106	CENPF
107	CENPH
108	CENPI
109	CENPK
110	CENPL
111	CENPM
112	CENPN
113	CENPO
114	CENPP
115	CENPQ
116	CENPS
117	CENPT
118	CENPU
119	CFTR
120	CHN1
121	CHN2
122	CIT
123	CKAP5
124	CLASP1
125	CLASP2
126	CLIP1
127	CTNNA1
128	CTNNB1
129	CTTN
130	CYBA
131	CYBB
132	CYFIP1
133	CYFIP2
134	DAAM1
135	DEPDC1B
136	DEPDC7
137	DIAPH1
138	DIAPH2
139	DIAPH3
140	DLC1
141	DLG4
142	DSN1
143	DVL1
144	DVL2
145	DVL3
146	ECT2
147	ERCC6L
148	EVL
149	FAM13A
150	FAM13B
151	FGD1
152	FGD2
153	FGD3
154	FGD4
155	FLNA
156	FMNL1
157	FMNL2
158	FMNL3
159	GDI1
160	GDI2
161	GMIP
162	GNA13
163	GOPC
164	GRB2
165	H2AB1
166	H2AC14
167	H2AC18
168	H2AC19
169	H2AC20
170	H2AC4
171	H2AC6
172	H2AC7
173	H2AC8
174	H2AJ
175	H2AX
176	H2AZ1
177	H2AZ2
178	H2BC1
179	H2BC10
180	H2BC11
181	H2BC12
182	H2BC13
183	H2BC14
184	H2BC15
185	H2BC17
186	H2BC21
187	H2BC3
188	H2BC4
189	H2BC5
190	H2BC6
191	H2BC7
192	H2BC8
193	H2BC9
194	H2BU1
195	H3-3A
196	H3-3B
197	H3C1
198	H3C10
199	H3C11
200	H3C12
201	H3C13
202	H3C14
203	H3C15
204	H3C2
205	H3C3
206	H3C4
207	H3C6
208	H3C7
209	H3C8
210	H4-16
211	H4C1
212	H4C11
213	H4C12
214	H4C13
215	H4C14
216	H4C15
217	H4C2
218	H4C3
219	H4C4
220	H4C5
221	H4C6
222	H4C8
223	H4C9
224	INCENP
225	INPP5B
226	IQGAP1
227	IQGAP2
228	IQGAP3
229	ITGB1
230	ITGB3BP
231	ITSN1
232	KALRN
233	KDM1A
234	KDM4C
235	KIF14
236	KIF18A
237	KIF2A
238	KIF2B
239	KIF2C
240	KIF5A
241	KIF5B
242	KLC1
243	KLC2
244	KLC3
245	KLC4
246	KLK2
247	KLK3
248	KNL1
249	KNTC1
250	KTN1
251	LIMK1
252	LIMK2
253	LIN7B
254	LOC100288637
255	LOC101928168
256	LOC102724334
257	MAD1L1
258	MAD2L1
259	MAPK1
260	MAPK3
261	MAPRE1
262	MCF2
263	MCF2L
264	MEN1
265	MIR1178
266	MIR4523
267	MIR4738
268	MIR484
269	MIR6808
270	MIR7706
271	MIS12
272	MRTFA
273	MYH10
274	MYH11
275	MYH14
276	MYH9
277	MYL12B
278	MYL6
279	MYL9
280	MYLK
281	MYO9A
282	MYO9B
283	NCF1
284	NCF2
285	NCF4
286	NCK1
287	NCKAP1
288	NCKAP1L
289	NCKIPSD
290	NCOA2
291	NDC80
292	NDE1
293	NDEL1
294	NET1
295	NF2
296	NGEF
297	NOX1
298	NOX3
299	NOXA1
300	NOXO1
301	NSL1
302	NUDC
303	NUF2
304	NUP107
305	NUP133
306	NUP160
307	NUP37
308	NUP43
309	NUP85
310	NUP98
311	OBSCN
312	OCRL
313	OPHN1
314	PAFAH1B1
315	PAK1
316	PAK2
317	PAK3
318	PDPK1
319	PFN1
320	PFN2
321	PIK3C3
322	PIK3R2
323	PIK3R4
324	PKN1
325	PKN2
326	PKN3
327	PLEKHG2
328	PLEKHG5
329	PLK1
330	PMF1
331	PPP1CB
332	PPP1CC
333	PPP1R12A
334	PPP1R12B
335	PPP1R14A
336	PPP2CA
337	PPP2CB
338	PPP2R1A
339	PPP2R1B
340	PPP2R5A
341	PPP2R5B
342	PPP2R5C
343	PPP2R5D
344	PPP2R5E
345	PRC1
346	PREX1
347	PTK2
348	RAC1
349	RAC2
350	RAC3
351	RACGAP1
352	RALBP1
353	RANBP2
354	RANGAP1
355	RASGRF2
356	RCC2
357	RHOA
358	RHOB
359	RHOBTB1
360	RHOBTB2
361	RHOC
362	RHOD
363	RHOF
364	RHOG
365	RHOH
366	RHOJ
367	RHOQ
368	RHOT1
369	RHOT2
370	RHOU
371	RHOV
372	RHPN1
373	RHPN2
374	ROCK1
375	ROCK2
376	ROPN1
377	RPS27
378	RTKN
379	SCAI
380	SEC13
381	SEH1L
382	SFN
383	SGO1
384	SGO2
385	SKA1
386	SKA2
387	SOS1
388	SOS2
389	SPC24
390	SPC25
391	SPDL1
392	SRC
393	SRF
394	SRGAP1
395	SRGAP2
396	SRGAP3
397	STARD13
398	STARD8
399	SYDE1
400	SYDE2
401	TAGAP
402	TAOK1
403	TAX1BP3
404	TIAM1
405	TIAM2
406	TRIO
407	TRIP10
408	VAV1
409	VAV2
410	VAV3
411	WAS
412	WASF1
413	WASF2
414	WASF3
415	WASL
416	WIPF1
417	WIPF2
418	WIPF3
419	XPO1
420	YWHAB
421	YWHAE
422	YWHAG
423	YWHAH
424	YWHAQ
425	YWHAZ
426	ZW10
427	ZWILCH
428	ZWINT

## Sheet: Table S2
Table S2. 67 identified Rho GTPase-sinaling related differentially expressed genes between HCC and normal samples in TCGA cohort
Gene	group1mea	group2mea	logFC	p	FDR
AR	15.0207	6.69688	-1.1654	9.63108e-17	4.38284e-16
ARAP2	1.53968	0.656916	-1.22885	2.79556e-23	3.81655e-22
ARHGAP10	1.8174	0.551407	-1.72068	3.97037e-21	3.46305e-20
ARHGAP11A	0.407216	1.19818	1.55698	3.88608e-20	2.71162e-19
ARHGAP15	1.382	0.617434	-1.1624	4.38811e-22	4.30584e-21
ARHGAP20	0.641154	0.165222	-1.95626	1.21314e-23	1.75877e-22
ARHGAP42	2.41809	1.09989	-1.13652	2.04876e-21	1.83803e-20
ARHGDIG	0.012141	0.0627848	2.37053	0.0428106	0.0499722
ARHGEF26	10.6363	4.27649	-1.31449	4.98661e-19	3.07019e-18
ARHGEF39	0.214418	0.780392	1.86377	1.18724e-22	1.38071e-21
ARHGEF4	0.301641	0.130986	-1.20341	2.4571e-08	5.3209e-08
AURKB	0.546043	3.63088	2.73323	1.06753e-24	2.39431e-23
BIRC5	0.613585	6.21771	3.34105	1.32012e-26	5.49127e-25
BUB1	0.220105	1.2386	2.49244	1.82749e-24	3.58645e-23
BUB1B	0.218722	1.29117	2.56151	7.75976e-24	1.2824e-22
CDC20	0.747655	9.14762	3.61295	1.30253e-26	5.49127e-25
CDC25C	0.130747	1.51767	3.53701	7.76241e-26	2.03116e-24
CDCA8	0.624413	3.37095	2.43258	5.0138e-26	1.43121e-24
CENPA	0.182743	1.5196	3.0558	5.47523e-24	9.55123e-23
CENPE	0.113565	0.50217	2.14466	8.76561e-23	1.10096e-21
CENPF	0.263498	1.94151	2.88131	5.90604e-27	5.49127e-25
CENPH	0.816504	1.96835	1.26946	2.34063e-18	1.33629e-17
CENPI	0.10044	0.441849	2.13721	2.52752e-22	2.64547e-21
CENPK	0.189312	0.569853	1.58982	1.23046e-15	5.22115e-15
CENPL	0.354632	0.865001	1.28638	1.19136e-20	8.90682e-20
CENPM	0.543914	3.78427	2.79856	3.27864e-23	4.28955e-22
CENPU	1.03734	3.37176	1.70061	7.18085e-19	4.33613e-18
CYBB	7.45783	3.68407	-1.01746	3.50856e-12	1.10169e-11
DEPDC1B	0.302245	1.33715	2.14537	2.43217e-13	8.39232e-13
DEPDC7	17.7189	7.28854	-1.28158	3.24643e-19	2.03876e-18
DIAPH3	0.074026	0.591478	2.99822	5.54926e-22	5.2802e-21
DLC1	7.25926	2.88547	-1.33102	9.39829e-23	1.13502e-21
DSN1	2.97836	6.25482	1.07045	1.10118e-20	8.64428e-20
ECT2	0.704636	2.28103	1.69473	2.27209e-20	1.62144e-19
ERCC6L	0.0617737	0.318922	2.36814	6.67434e-21	5.58925e-20
FAM13A	5.52425	1.38472	-1.99619	1.23226e-23	1.75877e-22
FGD2	0.953883	0.405345	-1.23466	1.17362e-20	8.90682e-20
FGD4	3.84757	1.83463	-1.06846	1.72689e-17	8.46665e-17
IQGAP3	0.365148	2.56296	2.81126	3.1906e-24	5.89323e-23
KIF14	0.144359	0.572235	1.98694	1.28267e-19	8.39078e-19
KIF18A	0.096374	0.50396	2.38659	6.76407e-21	5.58925e-20
KIF2C	0.347316	2.70198	2.9597	1.09585e-26	5.49127e-25
KIF5A	0.00522273	0.0386064	2.88596	1.06379e-09	2.73794e-09
KLK2	0.00451866	0.138861	4.9416	7.06402e-05	0.000109258
KNTC1	0.510467	1.04564	1.03449	1.01234e-10	2.86375e-10
MAD2L1	0.541983	1.37863	1.34691	1.75265e-17	8.46665e-17
NCF1	0.793405	0.3809	-1.05865	1.04792e-15	4.5075e-15
NDC80	0.396474	2.14105	2.43302	1.67325e-26	5.83777e-25
NDEL1	5.27025	2.6272	-1.00434	6.39234e-22	5.90352e-21
NUF2	0.201342	1.87295	3.21759	7.91941e-27	5.49127e-25
PKN3	1.47877	3.13639	1.08471	4.94582e-13	1.66988e-12
PLK1	0.381622	2.31167	2.59872	1.17324e-24	2.45599e-23
PRC1	0.602102	3.27796	2.44472	1.22214e-27	3.83753e-25
RACGAP1	0.904161	3.26811	1.8538	1.39905e-26	5.49127e-25
RHOB	454.241	214.1	-1.08517	2.52294e-15	1.05627e-14
RHPN1	0.774367	1.7891	1.20815	0.000862279	0.00121415
SFN	2.05786	23.1633	3.49262	1.44832e-11	4.45857e-11
SGO1	0.190767	0.722873	1.92193	3.02981e-18	1.66905e-17
SGO2	0.283548	0.666215	1.2324	5.38457e-14	2.0128e-13
SKA1	0.140635	1.71834	3.61099	7.35671e-27	5.49127e-25
SPC24	0.614676	4.0556	2.72202	8.54281e-25	2.06342e-23
SPC25	0.344768	1.70182	2.30338	9.54234e-24	1.49815e-22
SPDL1	0.65435	1.35838	1.05375	7.11609e-21	5.72936e-20
SYDE2	0.997698	0.310622	-1.68345	4.58539e-26	1.43121e-24
TAGAP	1.43183	0.526287	-1.44393	1.34687e-19	8.63095e-19
TIAM1	1.41119	0.594147	-1.24802	8.07195e-20	5.39275e-19
ZWINT	1.64831	7.23442	2.13389	1.56576e-22	1.75589e-21

## Sheet: Table S3
Table S3. 180 identified Rho GTPase-signaling related prognostic genes in TCGA cohort
Gene	HR	HR_95L	HR_95U	adjusted_P
CDCA8	1.11424	1.07908	1.15055	3.8e-11
KIF2C	1.10654	1.07188	1.14233	4.55e-10
CENPA	1.18297	1.1212	1.24813	8.18e-10
SGO2	1.52419	1.32595	1.75208	3.06e-09
NDC80	1.17259	1.11179	1.23673	4.62e-09
CDC20	1.02498	1.01649	1.03354	6.17e-09
PLK1	1.12598	1.07974	1.1742	2.92e-08
KIF18A	1.47716	1.28344	1.70011	5.35e-08
CENPE	1.67235	1.38163	2.02424	1.31e-07
CENPO	1.40017	1.23535	1.58699	1.38e-07
GDI2	1.0195	1.01218	1.02687	1.5e-07
ERCC6L	1.9659	1.52556	2.53333	1.75e-07
SPC25	1.20617	1.1232	1.29526	2.53e-07
BUB1	1.25738	1.14996	1.37484	5e-07
RACGAP1	1.10362	1.06177	1.14712	5.76e-07
CKAP5	1.09387	1.05605	1.13305	5.8e-07
YWHAB	1.02439	1.01458	1.03429	9.04e-07
ZWINT	1.05019	1.02957	1.07121	1.29e-06
IQGAP3	1.14608	1.08424	1.21145	1.45e-06
KDM1A	1.07502	1.04385	1.10712	1.45e-06
NUP107	1.25957	1.14615	1.3842	1.64e-06
BUB1B	1.17112	1.09654	1.25077	2.54e-06
CENPL	1.43231	1.2331	1.6637	2.57e-06
INCENP	1.22089	1.12289	1.32744	2.94e-06
NUF2	1.11999	1.06785	1.17468	3.18e-06
SPDL1	1.34653	1.18779	1.52648	3.33e-06
NUP43	1.17153	1.09589	1.25239	3.34e-06
YWHAQ	1.01565	1.00902	1.02233	3.41e-06
WASF2	1.06694	1.03796	1.09674	4e-06
NUP85	1.11809	1.06612	1.1726	4.3e-06
CENPI	1.5606	1.28781	1.89118	5.62e-06
ECT2	1.12054	1.06651	1.17731	6.38e-06
KIF2A	1.32643	1.17276	1.50024	6.9e-06
MAD2L1	1.25826	1.13831	1.39086	6.98e-06
SGO1	1.4226	1.21835	1.66109	8.29e-06
NUP37	1.21274	1.11298	1.32143	1.06e-05
PPP1CB	1.03663	1.02006	1.05346	1.21e-05
SRGAP2	1.39841	1.19958	1.63019	1.82e-05
YWHAH	1.01521	1.00818	1.02228	2.06e-05
GRB2	1.03414	1.01825	1.05028	2.15e-05
AURKB	1.03451	1.01838	1.0509	2.32e-05
ITGB3BP	1.41042	1.20266	1.65409	2.34e-05
CDC42	1.02227	1.01182	1.03283	2.66e-05
PPP1CC	1.0623	1.03265	1.09279	2.86e-05
WASF1	1.10975	1.05689	1.16526	2.89e-05
XPO1	1.09388	1.04874	1.14096	3e-05
RCC2	1.03315	1.01744	1.04911	3.04e-05
SKA1	1.10301	1.05309	1.1553	3.34e-05
ARHGEF35	1.40339	1.194	1.64951	3.94e-05
CENPF	1.11406	1.05804	1.17305	4.08e-05
YWHAZ	1.0123	1.0064	1.01824	4.12e-05
NET1	1.05186	1.02668	1.07766	4.32e-05
DVL2	1.15614	1.07826	1.23965	4.55e-05
CIT	1.5955	1.27077	2.0032	5.73e-05
BIRC5	1.02647	1.01327	1.03984	7.58e-05
ARHGEF39	1.47516	1.2156	1.79014	8.24e-05
MAPRE1	1.02478	1.01235	1.03735	8.39e-05
NDE1	1.48112	1.21707	1.80246	8.82e-05
KIF14	1.40903	1.18253	1.67893	0.000125566
BUB3	1.11488	1.05412	1.17914	0.000142705
PFN2	1.0229	1.01102	1.03492	0.000144988
ARPC2	1.03592	1.01719	1.055	0.00015047
CENPH	1.1789	1.0811	1.28555	0.000195558
ACTR3	1.07165	1.03313	1.1116	0.000211015
SYDE2	2.7725	1.61266	4.76649	0.000225561
RHOA	1.00733	1.00338	1.0113	0.000266954
BRK1	1.00892	1.00409	1.01377	0.000285131
ARHGEF2	1.08675	1.03855	1.13719	0.000325274
PPP2CA	1.06188	1.02754	1.09737	0.000344447
NUP160	1.17914	1.07738	1.29051	0.000345336
ARHGAP39	1.18049	1.07711	1.29379	0.000387504
CENPQ	1.1563	1.06677	1.25333	0.000412325
ARPC5	1.03967	1.01723	1.06261	0.000476316
KNTC1	1.19045	1.07824	1.31434	0.000557718
NUDC	1.0093	1.00396	1.01467	0.000625959
RAC1	1.00563	1.00236	1.00891	0.000724766
SEH1L	1.30073	1.11598	1.51607	0.000768415
ABI1	1.06088	1.02489	1.09814	0.000789682
NCF2	1.0386	1.0157	1.06202	0.000870348
CENPK	1.40649	1.14904	1.72163	0.000943854
MEN1	1.1006	1.03964	1.16514	0.000977536
PRC1	1.06989	1.0277	1.1138	0.000996654
MAPK3	1.0579	1.02282	1.09418	0.00107117
ACTG1	1.00101	1.0004	1.00162	0.00111052
ZW10	1.16272	1.06159	1.27349	0.00116538
SRC	1.05158	1.0199	1.08424	0.00126917
ARHGEF37	1.13213	1.04966	1.22108	0.00130043
ABI2	1.33152	1.11712	1.58707	0.00139138
ARHGAP11A	1.16265	1.05963	1.27568	0.00145435
DEPDC7	0.936379	0.899127	0.975174	0.00150525
PAK2	1.0514	1.01929	1.08452	0.00153801
DVL3	1.04456	1.0166	1.0733	0.00163801
WIPF2	1.13032	1.04726	1.21998	0.0016572
ARHGAP21	1.1453	1.05175	1.24718	0.00180599
PPP2R5B	1.12505	1.04437	1.21195	0.00191271
ACTR2	1.01676	1.00613	1.0275	0.00193374
FLNA	1.00577	1.00205	1.0095	0.00231569
SEC13	1.0296	1.01035	1.04922	0.00245179
CTNNA1	1.01996	1.00699	1.0331	0.00247092
CTNNB1	1.01355	1.00475	1.02242	0.00248463
ARPC1A	1.01156	1.00399	1.01918	0.00269828
PKN2	1.13063	1.04193	1.22689	0.00322636
NUP98	1.11213	1.03618	1.19366	0.00323374
NCKAP1	1.11956	1.03785	1.2077	0.00349105
CENPM	1.04216	1.01356	1.07156	0.00362499
ROPN1	8051.67	18.061	3.58946e+06	0.00385533
CDC25C	1.13096	1.04002	1.22986	0.00401098
DSN1	1.05431	1.01687	1.09312	0.00414657
DEPDC1B	1.07091	1.02171	1.12248	0.00430334
MAPK1	1.07294	1.02222	1.12617	0.0043797
KTN1	1.05572	1.01689	1.09604	0.00457049
ARHGAP17	1.19408	1.05482	1.35172	0.00505422
ACTB	1.0004	1.00012	1.00068	0.0056643
LIMK1	1.04876	1.01394	1.08478	0.0057122
SFN	1.00253	1.00073	1.00433	0.0058974
KIF5B	1.02916	1.00799	1.05077	0.00670865
PPP2R5E	1.15887	1.04033	1.29092	0.00740241
ARHGEF7	1.14111	1.03564	1.25732	0.00763789
PFN1	1.00134	1.00034	1.00234	0.00849516
CENPP	2.30192	1.23065	4.30571	0.00906588
ARPC4	1.01321	1.00327	1.02324	0.00907874
YWHAG	1.01255	1.00309	1.0221	0.00920514
STARD8	1.16605	1.03852	1.30925	0.00933584
FAM13B	1.25547	1.0575	1.49049	0.00936155
ARHGAP18	1.12313	1.02753	1.22761	0.0105153
RHOG	1.01551	1.00359	1.02758	0.010624
GNA13	1.04696	1.01048	1.08475	0.0112116
SKA2	1.05388	1.01197	1.09751	0.0112479
TRIO	1.16091	1.03407	1.30331	0.0114853
FGD1	1.14513	1.03087	1.27204	0.0115069
SOS1	1.0577	1.01258	1.10483	0.0116641
RANGAP1	1.01045	1.00231	1.01866	0.0117928
RHOF	1.82359	1.13643	2.92626	0.0127742
ARAP1	1.05948	1.0121	1.10907	0.0133147
PTK2	1.07166	1.01429	1.13228	0.0136891
NSL1	1.08301	1.01628	1.15413	0.0139916
CALM2	1.00805	1.0016	1.01455	0.0143018
RHOC	1.00712	1.00136	1.01291	0.0153581
RTKN	1.02589	1.00479	1.04744	0.015926
CALM1	1.02467	1.00451	1.04524	0.0162282
ARHGEF26	0.931301	0.878085	0.987741	0.0177481
PLEKHG2	1.11957	1.01971	1.2292	0.0178101
ARHGEF5	1.18513	1.02923	1.36465	0.0182599
ARHGAP12	1.05329	1.00857	1.1	0.0189979
BAIAP2	0.943926	0.899415	0.990639	0.0192014
GDI1	1.02294	1.00364	1.04261	0.019608
LIN7B	1.14558	1.02162	1.28457	0.0200127
CYBB	1.02165	1.00336	1.04028	0.0201155
RASGRF2	1.35065	1.04687	1.74257	0.0207594
NCK1	1.08502	1.01247	1.16276	0.0208313
PPP2R1B	0.97935	0.961888	0.997128	0.0230084
ARPC3	1.00854	1.00112	1.01602	0.0240101
KLC2	1.09575	1.01167	1.18681	0.0247803
RHOT2	1.0398	1.00491	1.07591	0.0250335
FMNL3	1.18449	1.02132	1.37373	0.0251637
ABL1	1.0391	1.00478	1.07461	0.0252253
CENPN	1.10384	1.01177	1.20429	0.0261884
ARHGAP1	1.01806	1.00208	1.03429	0.026593
ARHGDIA	1.00678	1.00071	1.01289	0.0286101
ARHGAP33	1.15499	1.01443	1.31502	0.0295265
OPHN1	1.94573	1.06833	3.5437	0.0295514
ITGB1	1.00557	1.00055	1.01062	0.0295619
TAOK1	1.14966	1.01361	1.30396	0.029977
MRTFA	1.07911	1.00618	1.15732	0.0329628
WIPF3	1.11902	1.00807	1.24219	0.0347852
CENPU	1.04485	1.00302	1.08842	0.03533
ARHGAP22	1.43459	1.0242	2.00943	0.0358143
PPP2CB	1.03628	1.00235	1.07135	0.0358955
PPP1R12A	1.18019	1.01092	1.3778	0.035947
DLG4	1.2084	1.01008	1.44567	0.0384885
GMIP	1.07201	1.00357	1.14513	0.0388582
TRIP10	1.03758	1.00183	1.07459	0.0391678
ARHGAP29	1.06882	1.00321	1.13872	0.0394979
ARHGAP5	1.08799	1.00402	1.17899	0.0396135
RHOU	0.982873	0.966515	0.999507	0.0436397
NF2	1.08791	1.00205	1.18112	0.044556
RHOT1	1.11747	1.00202	1.24622	0.0459132
CLASP1	1.1332	1.00218	1.28136	0.0460737
ARHGAP4	1.02487	1.00034	1.04999	0.0468735

## Sheet: Table S4
Table S4. Clinical Characteristics of a single-cell cohort of HCC samples (GSE149614)
Patient ID	Gender	Age	Virus infection	TNM Staging				Source name
				T	N	M	TNM
HCC01	Male	66	HBV	T1	N0	M0	I	Hepatocellular Carcinoma
HCC02	Male	65	HBV	T1	N0	M0	I	Hepatocellular Carcinoma
HCC03	Male	66	HCV	T1	N0	M0	I	Hepatocellular Carcinoma
HCC04	Male	60	HCV	T2	N0	M0	II	Hepatocellular Carcinoma
HCC05	Male	65	None	T3	N0	M0	IIIA	Hepatocellular Carcinoma
HCC06	Female	64	HBV	T3	N0	M0	IIIA	Hepatocellular Carcinoma
HCC07	Male	48	None	T4	N0	M0	IIIB	Hepatocellular Carcinoma
HCC08	Male	64	None	T4	N0	M0	IIIB	Hepatocellular Carcinoma
HCC09	Male	48	HBV	T4	N0	M0	IV	Hepatocellular Carcinoma
HCC10	Male	53	HBV	T4	N0	M1	IV	Hepatocellular Carcinoma
